# Supplementary material for: Dynamic control of lithium dendrite growth with sequential guiding and limiting in all-solid-state batteries
Source: Sci Adv. 2025 Aug 20;11(34):eadw9590. doi: 10.1126/sciadv.adw9590 (PMC12366673; doi:10.1126/sciadv.adw9590)
Supplement: Supplementary file 2 — Movies S1 to S7 [file sciadv.adw9590_movies_s1_to_s7.zip]

Archive with 7 entries (7 files):
- adw9590_movie_s1.mp4
- adw9590_movie_s2.mp4
- adw9590_movie_s3.mp4
- adw9590_movie_s4.mp4
- adw9590_movie_s5.mp4
- adw9590_movie_s6.mp4
- adw9590_movie_s7.mp4
